# Supplementary material for: Codon-optimized TDP-43 mediates neurodegeneration in a Drosophila model of ALS/FTLD
Source: Front Genet. 2023 Mar 9;14:881638. doi: 10.3389/fgene.2023.881638 (PMC10034021; doi:10.3389/fgene.2023.881638)
Supplement: Supplementary file 1 [file Table2.XLSX]

## Sheet: Table S2
Table S2. Gain of function Drosophila models for wild-type and mutant TDP-43.
Gain of function Drosophila models for TDP-43
	Transgenic model	Drivers used	Eye phenotype	Sensory tissue phenotype	Cytoplasmic mislocalization	High-molecular weight/oligomeric species	Cellular aggregation	Autophagic upregulation
CO-TDP-43 (this paper)	human CO-TDP-43	GMR-GAL4, bxMS1096-GAL4, Eq-GAL4, Sca-GAL4, SevEP-GAL4, CCAP-GAL4	+	+	+	+	+	+
Lu et al.2009	human wt TDP-43		-	+	-	-	-	-
	human TDP-43 Q331K, TDP-43 M337V		-	+	-	-	-	-
Voigt et al.2010	Synthetic wt TDP-43		-	-	-	-	-	-
	Synthetic mut TDP-43		-	-	+ (TDP-43 ΔNLS)	-	-	-
Hanson et al. 2010	human wt TDP-43		+ (age dependent phenotype)	-	-	-	-	-
Li et al. 2010 PNAS	human wt TDP-43		+ (age dependent phenotype)	-	+	-	+	-
	human TDP-43 T202		-	-	-	-	-	-
Ritson et al. 2010	human wt TDP-43		-	-	-	-	-	-
	TDP-43 NES mut, TDP-43 NLS mut, TDP-43 M337V		+ (TDP-43 NLS mut)		+ (TDP-43 NLS mut)	-	-	-
Estes et al. 2011	human wt TDP-43		+ (at increased temp 29°C)	-	+	-	+	-
	human TDP-43 A315T		+ (at increased temp 29°C)		+	-	-	-
Guo et al. 2011	human wt TDP-43		-	-	-	-	-	-
	human TDP-43 A315T		-	-	-	-	-	-
Li et al. 2011 PLoS One	truncated TDP-43 ND251, ND251S5A, ND251S5E		-	-	+ (TDP-43 ND251S5A and TDP-43 ND251S5E)	-	+ (TDP-43 ND251 and TDP-43 ND251S5A)	-
Miguel et al. 2011	human wt TDP-43		+		+	-	-	-
	human TDP-43mutNLS, TDP-43mutNES		+ (hTDP-43mutNLS)		+ (hTDP-43mutNLS)	+ (hTDP-43mutNES and hTDP-43mutNLS)	+ (hTDP-43mutNES)	-
Langellotti et al. 2016	Synthetic prion-like AggIn TDP-43		-	-	-	+ (AggIn TDP-43)	-	-
Chang and Morton 2017	human wt TDP-43		-	-	-	-	-	-
	human TDP-43 G294A, TDP-43 M337V		-	-	+ (hTDP-43 G294A and hTDP-43 M337V mut)	+ (hTDP-43 G294A and hTDP-43 M337V mut)	+ (hTDP-43 G294A and hTDP-43 M337V mut)	-
Pons et al. 2017	human wt TDP-43 with TBPBR expression		+	-	-	-	-	-
