# Supplementary material for: Codon-optimized TDP-43 mediates neurodegeneration in a Drosophila model of ALS/FTLD
Source: Front Genet. 2023 Mar 9;14:881638. doi: 10.3389/fgene.2023.881638 (PMC10034021; doi:10.3389/fgene.2023.881638)
Supplement: Supplementary file 6 [file Table1.XLSX]

## Sheet: Table S1
Table S1. Misexpression of multiple codon optimized TDP-43 using GMR-GAL4 promoter induces lethality.
Crosses at 25°C
Codon-optimized line	GMR-GAL4 (X)	GMR-GAL4 (II)
UAS-CO-TDP-43_1	Lethal	Lethal
UAS-CO-TDP-43_2	Lethal	Lethal
UAS-CO-TDP-43_3	Lethal	Lethal
UAS-CO-TDP-43_4	Lethal	Lethal
UAS-CO-TDP-43_5	Lethal	Lethal
UAS-CO-TDP-43_6	Lethal	Lethal
UAS-CO-TDP-43_7	Survived, not a strong phenotype	Survived, not a strong phenotype
UAS-CO-TDP-43_8	Lethal	Lethal
Crosses at 18°C
Codon-optimized line	GMR-GAL4 (X)	GMR-GAL4 (II)
UAS-CO-TDP-43_1	Lethal	Lethal
UAS-CO-TDP-43_2	Survived, depigmentation, unorganized bristles with loss of planar polarity, loss of volume	Few escapers, depigmentation and necrotic patches
UAS-CO-TDP-43_3	Lethal	Lethal
UAS-CO-TDP-43_4	Lethal	Few escapers, depigmentation and necrotic patches
UAS-CO-TDP-43_5	Lethal	Lethal
UAS-CO-TDP-43_6	Lethal	Lethal
UAS-CO-TDP-43_7	Survived, not a strong phenotype	Survived, not a strong phenotype
UAS-CO-TDP-43_8	Survived, depigmentation, unorganized bristles with loss of planar polarity, loss of volume	Lethal
